# Supplementary material for: Genomic evidence of recent hybridization between sea turtles at Abrolhos Archipelago and its association to low reproductive output
Source: Sci Rep. 2020 Jul 30;10:12847. doi: 10.1038/s41598-020-69613-8 (PMC7393485; doi:10.1038/s41598-020-69613-8)
Supplement: Supplementary file 1 — Supplementary file1 [file 41598_2020_69613_MOESM1_ESM.xlsx]

## Sheet: Sheet1
Supplementary Table S1. Summary of genetic data surveyed in this work. We analyzed the mtDNA control region and six nuclear markers for six females and 20 hatchlings, one from each nest. Genomic data obtained with the 3RAD method was generated for 14 hatchlings from six different nests. Ten control individuals, five hawksbill and five loggerhead turtles, were included in each analysis to assign t…
	ID		Age	Locality	mtDNA haplotype	Multilocus analysis						3RAD analysis	Species Assignment
						421	856	3061	64188	76958	109472
Females	F1		Female	Abrolhos Archipelago	CC-A4.1	Hap 1 /Hap 1	Hap 1 /Hap 1	Hap 1 /Hap 1	Hap 1 /Hap 1	Hap 2 /Hap 2	Hap 1 /Hap 1	No	Caretta caretta
	F2		Female	Abrolhos Archipelago	CC-A4.1	Hap 1 /Hap 1	Hap 1 /Hap 1	Hap 1 /Hap 1	Hap 1 /Hap 1	Hap 2 /Hap 2	Hap 1 /Hap 1	No	Caretta caretta
	F3		Female	Abrolhos Archipelago	CC-A4.1	Hap 1 /Hap 1	Hap 1 /Hap 1	Hap 1 /Hap 1	Hap 1 /Hap 1	Hap 2 /Hap 2	Hap 1 /Hap 1	No	Caretta caretta
	F4		Female	Abrolhos Archipelago	CC-A4.1	Hap 1 /Hap 1	Hap 1 /Hap 1	Hap 1 /Hap 1	Hap 1 /Hap 1	Hap 2 /Hap 2	Hap 2 /Hap 2	No	Caretta caretta
	F5		Female	Abrolhos Archipelago	CC-A4.1	Hap 1 /Hap 1	Hap 1 /Hap 1	Hap 1 /Hap 1	Hap 1 /Hap 1	Hap 2 /Hap 2	Hap 1 /Hap 1	No	Caretta caretta
	F6		Female	Abrolhos Archipelago	CC-A4.1	Hap 1 /Hap 3	Hap 1 /Hap 2	Hap 1 /Hap 2	Hap 1 /Hap 2	Hap 1 /Hap 2	Hap 2 /Hap 4	No	Hybrid H x L
Hatchlings	Nest	Individual
	AB9	F2	Hatchling	Abrolhos Archipelago	CC-A4.1	Hap 1 /Hap 1	Hap 1 /Hap 1	Hap 1 /Hap 1	Hap 1 /Hap 1	Hap 2 /Hap 2	Hap 1 /Hap 1	No	Caretta caretta
	AB11	F4	Hatchling	Abrolhos Archipelago	CC-A4.1	Hap 1 /Hap 4	Hap 1 /Hap 2	Hap 1 /Hap 1	NA	Hap 2 /Hap 2	Hap 1 /Hap 4	Yes	Hybrid (H x L) x L
		F5	Hatchling	Abrolhos Archipelago	NA	NA	NA	NA	NA	NA	NA	Yes	Hybrid (H x L) x L
	AB12	F1	Hatchling	Abrolhos Archipelago	CC-A4.1	Hap 1 /Hap 1	Hap 1 /Hap 1	Hap 1 /Hap 1	Hap 1 /Hap 1	Hap 2 /Hap 2	Hap 1 /Hap 1	Yes	Caretta caretta
		F4	Hatchling	Abrolhos Archipelago	NA	NA	NA	NA	NA	NA	NA	Yes	Caretta caretta
	AB13	F2	Hatchling	Abrolhos Archipelago	CC-A4.1	Hap 1 /Hap 1	Hap 1 /Hap 1	Hap 1 /Hap 1	Hap 1 /Hap 1	Hap 2 /Hap 2	Hap 1 /Hap 2	Yes	Caretta caretta
		F4	Hatchling	Abrolhos Archipelago	NA	NA	NA	NA	NA	NA	NA	Yes	Caretta caretta
		F5	Hatchling	Abrolhos Archipelago	NA	NA	NA	NA	NA	NA	NA	Yes	Caretta caretta
	AB16	F1	Hatchling	Abrolhos Archipelago	NA	NA	NA	NA	NA	NA	NA	Yes	Caretta caretta
		F3	Hatchling	Abrolhos Archipelago	CC-A4.1	Hap 1 /Hap 2	Hap 1 /Hap 1	Hap 1 /Hap 1	Hap 1 /Hap 1	Hap 2 /Hap 2	Hap 1 /Hap 2	No	Caretta caretta
		F4	Hatchling	Abrolhos Archipelago	NA	NA	NA	NA	NA	NA	NA	Yes	Caretta caretta
	AB17	F1	Hatchling	Abrolhos Archipelago	NA	NA	NA	NA	NA	NA	NA	Yes	Hybrid (H x L) x L
		F3	Hatchling	Abrolhos Archipelago	NA	NA	NA	NA	NA	NA	NA	Yes	Hybrid (H x L) x L
		F4	Hatchling	Abrolhos Archipelago	CC-A4.1	Hap 1 /Hap 3	Hap 1 /Hap 3	Hap 1 /Hap 1	Hap 1 /Hap 2	Hap 1 /Hap 2	Hap 2 /Hap 2	Yes	Hybrid (H x L) x L
	AB18	F2	Hatchling	Abrolhos Archipelago	NA	NA	NA	NA	NA	NA	NA	Yes	Caretta caretta
		F3	Hatchling	Abrolhos Archipelago	NA	NA	NA	NA	NA	NA	NA	Yes	Caretta caretta
		F4	Hatchling	Abrolhos Archipelago	CC-A4.1	Hap 1 /Hap 1	Hap 1 /Hap 1	Hap 1 /Hap 1	Hap 1 /Hap 1	Hap 2 /Hap 2	Hap 1 /Hap 1	No	Caretta caretta
	AB20	F1	Hatchling	Abrolhos Archipelago	CC-A4.1	Hap 1 /Hap 1	Hap 1 /Hap 1	Hap 1 /Hap 1	Hap 1 /Hap 1	Hap 2 /Hap 2	Hap 1 /Hap 1	No	Caretta caretta
	AB21	F1	Hatchling	Abrolhos Archipelago	CC-A4.1	Hap 1 /Hap 1	Hap 1 /Hap 1	Hap 1 /Hap 1	Hap 1 /Hap 1	Hap 2 /Hap 2	Hap 1 /Hap 2	No	Caretta caretta
	AB23	F1	Hatchling	Abrolhos Archipelago	CC-A4.1	Hap 1 /Hap 1	Hap 1 /Hap 1	Hap 1 /Hap 1	Hap 1 /Hap 1	Hap 2 /Hap 2	Hap 1 /Hap 1	No	Caretta caretta
	AB25	F1	Hatchling	Abrolhos Archipelago	CC-A4.1	Hap 1 /Hap 1	Hap 1 /Hap 1	Hap 1 /Hap 1	Hap 1 /Hap 2	Hap 2 /Hap 2	Hap 1 /Hap 4	No	Hybrid (H x L) x L
	AB26	F2	Hatchling	Abrolhos Archipelago	CC-A4.1	Hap 1 /Hap 1	Hap 1 /Hap 2	Hap 1 /Hap 1	Hap 1 /Hap 1	Hap 2 /Hap 2	Hap 1 /Hap 4	No	Hybrid (H x L) x L
	AB35	F1	Hatchling	Abrolhos Archipelago	CC-A4.1	Hap 1 /Hap 1	Hap 1 /Hap 1	Hap 1 /Hap 1	Hap 1 /Hap 1	Hap 2 /Hap 2	Hap 1 /Hap 1	No	Caretta caretta
	AB36	F2	Hatchling	Abrolhos Archipelago	CC-A4.1	Hap 1 /Hap 2	Hap 1 /Hap 1	Hap 1 /Hap 1	Hap 1 /Hap 1	Hap 2 /Hap 2	Hap 1 /Hap 2	No	Caretta caretta
	AB38	F3	Hatchling	Abrolhos Archipelago	CC-A4.1	Hap 2 /Hap 2	Hap 1 /Hap 1	Hap 1 /Hap 1	Hap 1 /Hap 1	Hap 2 /Hap 2	Hap 1 /Hap 2	No	Caretta caretta
	AB39	F1	Hatchling	Abrolhos Archipelago	CC-A4.1	Hap 3 /Hap 4	Hap 2 /Hap 2	Hap 1 /Hap 2	Hap 2 /Hap 2	Hap 1 /Hap 1	Hap 2 /Hap 4	No	Hybrid (H x L) x H
	AB41	F1	Hatchling	Abrolhos Archipelago	CC-A4.1	Hap 3 /Hap 4	Hap 2 /Hap 2	Hap 1 /Hap 2	Hap 2 /Hap 2	Hap 1 /Hap 1	Hap 2 /Hap 4	No	Hybrid (H x L) x H
	AB43	F1	Hatchling	Abrolhos Archipelago	CC-A4.1	Hap 3 /Hap 3	Hap 2 /Hap 2	Hap 1 /Hap 2	Hap 2 /Hap 2	Hap 1 /Hap 1	Hap 4 /Hap 4	No	Hybrid (H x L) x H
	AB44	F1	Hatchling	Abrolhos Archipelago	CC-A4.1	Hap 1 /Hap 4	Hap 2 /Hap 2	Hap 2 /Hap 2	Hap 2 /Hap 2	Hap 1 /Hap 1	Hap 2 /Hap 4	No	Hybrid (H x L) x H
	AB46	F1	Hatchling	Abrolhos Archipelago	CC-A4.1	Hap 3 /Hap 3	Hap 2 /Hap 2	Hap 1 /Hap 2	Hap 2 /Hap 2	Hap 1 /Hap 1	Hap 4 /Hap 4	No	Hybrid (H x L) x H
	ID (Fig.2 and 3)	ID2
Controls	L1	63	Female	Rio de Janeiro	CC-A4.2	Hap 1 /Hap 1	Hap 1 /Hap 1	NA	NA	NA	Hap 2 /Hap 2	No	Caretta caretta
	L2	88	Female	Sergipe	CC-A4.2	Hap 1 /Hap 1	Hap 1 /Hap 1	NA	NA	NA	Hap 1 /Hap 2	No	Caretta caretta
	L3	352	Female	Espírito Santo	CC-A4.2	Hap 1 /Hap 2	Hap 1 /Hap 1	NA	NA	NA	Hap 2 /Hap 2	No	Caretta caretta
	L4	227	Female	Bahia	CC-A4.1	Hap 1 /Hap 2	Hap 1 /Hap 1	NA	NA	NA	Hap 1 /Hap 1	No	Caretta caretta
	L5	R0337	Juvenile	Elevação do Rio Grande	CC-A4.1	Hap 1 /Hap 2	Hap 1 /Hap 1	Hap 1 /Hap 1	Hap 1 /Hap 1	Hap 2 /Hap 2	Hap 2 /Hap 2	No	Caretta caretta
	H1	R0592	Female	Rio Grande do Norte	EiA62	Hap 3 /Hap 3	Hap 2 /Hap 3	Hap 2 /Hap 2	NA	Hap 1 /Hap 1	Hap 4 /Hap 4	No	Eretmochelys imbricata
	H2	R0176	Female	Bahia	EiA01	Hap 3 /Hap 4	Hap 2 /Hap 3	Hap 2 /Hap 2	NA	Hap 1 /Hap 1	Hap 4 /Hap 4	No	Eretmochelys imbricata
	H3	R0028	Juvenile	Atol das Rocas	EiA01	Hap 3 /Hap 4	Hap 2 /Hap 2	Hap 2 /Hap 2	Hap 2 /Hap 2	Hap 1 /Hap 1	Hap 3 /Hap 4	No	Eretmochelys imbricata
	H4	R0102	Juvenile	Fernando de Noronha	EiA62	Hap 3 /Hap 4	Hap 3 /Hap 3	Hap 2 /Hap 2	NA	Hap 1 /Hap 1	Hap 3 /Hap 3	Yes	Eretmochelys imbricata
	H5	R0206	Juvenile	Fernando de Noronha	EiA62	Hap 3 /Hap 4	Hap 3 /Hap 3	Hap 2 /Hap 2	Hap 2 /Hap 2	Hap 1 /Hap 1	Hap 3 /Hap 4	No	Eretmochelys imbricata
	Loggerhead	SE1003CC	Female	Sergipe	CC-A24	NA	NA	NA	NA	NA	NA	Yes	Caretta caretta
	Loggerhead	SE82CC	Female	Sergipe	CC-A4.2	NA	NA	NA	NA	NA	NA	Yes	Caretta caretta
	Loggerhead	SE105CC	Female	Sergipe	CC-A24	NA	NA	NA	NA	NA	NA	Yes	Caretta caretta
	Loggerhead	R0274	Juvenile	Elevação do Rio Grande	CC-A2	NA	NA	NA	NA	NA	NA	Yes	Caretta caretta
	Loggerhead	R0275	Juvenile	Elevação do Rio Grande	CC-A11.6	NA	NA	NA	NA	NA	NA	Yes	Caretta caretta
	Hawksbill	AB69009	Juvenile	Abrolhos Archipelago	NA	NA	NA	NA	NA	NA	NA	Yes	Eretmochelys imbricata
	Hawksbill	AB69099	Juvenile	Abrolhos Archipelago	NA	NA	NA	NA	NA	NA	NA	Yes	Eretmochelys imbricata
	Hawksbill	AB54815	Juvenile	Abrolhos Archipelago	NA	NA	NA	NA	NA	NA	NA	Yes	Eretmochelys imbricata
	Hawksbill	R0129	Juvenile	Fernando de Noronha	EiA49	NA	NA	NA	NA	NA	NA	Yes	Eretmochelys imbricata
HxL: F1 hybrid between hawksbill and loggerhead turtles. (HxL) x L: F1 hybrid between hawksbill and loggerhead backcrossed with loggerhead turtle. (HxL) x H: F1 hybrid between hawksbill and loggerhead backcrossed with hawksbill turtle. NA: Not available.
GenBank accession numbers for nuclear markers: marker 421 (MT230953 - MT230963), 856 (MT230964 - MT230969), 3061 (MT230970 -MT230976), 64188 (MT230977 - MT230983), 76958 (MT230984 - MT230989), and 109472 (MT230990 - MT231002).
GenBank accession numbers for mitochondrial haplotypes for control region: CC-A4.1 (EU179457.1), CC-A4.2 (KF840725), CC-A24 (KF840726), CC-A11.6 (KF770994), EiA62 (DQ177341 ), EiA01 (EF210779 ).
